# Supplementary material for: Cystic Fibrosis Patients with F508del/Minimal Function Genotype: Laboratory and Nutritional Evaluations after One Year of Elexacaftor/Tezacaftor/Ivacaftor Treatment
Source: J Clin Med. 2022 Nov 22;11(23):6900. doi: 10.3390/jcm11236900 (PMC9735556; doi:10.3390/jcm11236900)
Supplement: Supplementary file 1 [file jcm-11-06900-s001.zip]

Archive with 1 entries (1 files):
- jcm-1995284-supplementary.pdf
